# Supplementary material for: Robust molecular subgrouping and copy-number profiling of medulloblastoma from small amounts of archival tumour material using high-density DNA methylation arrays
Source: Acta Neuropathol. 2013 May 14;125(6):913–6. doi: 10.1007/s00401-013-1126-5 (PMC3661908; doi:10.1007/s00401-013-1126-5)
Supplement: Supplementary file 2 — Supplementary material 2 (XLS 123 kb) [file 401_2013_1126_MOESM2_ESM.xls]

## Sheet: Sheet1
Supplementary Table 1	cg11033271	cg06777844	cg26999775	cg19480385	cg17971290	cg03909356	cg02251393	cg19115610	cg03922345	cg07706515	cg06413196	cg04596544	cg05679609	cg10816626	cg08173915	cg00301660	cg05863683	cg23146346	cg10113582	cg10611331	cg12565585	cg24437293	cg23005885	cg16953816	cg26939946	cg15613991	cg08233811	cg16085649	cg02951739	cg08326879	cg18762674	cg07237979	cg22259126	cg25403635	cg02214470	cg03082523	cg18193764	cg10959440	cg00041084	cg16660971	cg14511782	cg12925355	cg13490403	cg24453580	cg08957069	cg25539045	cg06644428	cg02227036
WNT_ICGC_MB14	0.131855	0.622108	0.398034	0.113706	0.487634	0.12994	0.115543	0.508838	0.913691	0.962083	0.980273	0.883142	0.871028	0.666281	0.825155	0.680314	0.794674	0.774732	0.961599	0.501886	0.170042	0.822718	0.242888	0.503348	0.89037	0.788246	0.255577	0.646542	0.758592	0.822181	0.735945	0.852572	0.876379	0.65394	0.254589	0.555511	0.0416226	0.280415	0.104274	0.893909	0.609246	0.981646	0.920661	0.914978	0.899469	0.915785	0.864354	0.208041
WNT_ICGC_MB46	0.0553355	0.875877	0.258747	0.495546	0.1833	0.144449	0.14959	0.699794	0.79552	0.96233	0.960556	0.862608	0.907524	0.741549	0.814976	0.784272	0.856645	0.64624	0.261711	0.290428	0.0457461	0.211276	0.0873753	0.11174	0.111564	0.0420234	0.0723267	0.137735	0.874076	0.851496	0.736936	0.884162	0.911069	0.853214	0.752472	0.853083	0.0277618	0.151354	0.0789513	0.890208	0.904255	0.971618	0.590735	0.759325	0.870996	0.826809	0.801675	0.218597
WNT_ICGC_MB107	0.04123	0.705317	0.281499	0.082188	0.0875846	0.0976347	0.121151	0.70139	0.785034	0.805202	0.981225	0.604852	0.795531	0.695337	0.835459	0.799981	0.819363	0.591413	0.218069	0.324049	0.0449075	0.183632	0.0536964	0.191629	0.0408574	0.0390815	0.0442852	0.0674146	0.798418	0.830564	0.740856	0.863901	0.898072	0.799876	0.782223	0.847702	0.0180244	0.132675	0.0587094	0.838354	0.893381	0.981432	0.945993	0.942435	0.927031	0.814197	0.909401	0.0834543
WNT_ICGC_MB112	0.052802	0.812451	0.20093	0.0957426	0.101747	0.0945233	0.0968326	0.689793	0.640115	0.931675	0.970431	0.868212	0.875315	0.543256	0.773315	0.449296	0.74127	0.757441	0.126004	0.243356	0.0397132	0.114803	0.0734185	0.0257564	0.0885878	0.0236378	0.0496573	0.0651247	0.86624	0.848118	0.678474	0.767998	0.844336	0.816181	0.811243	0.632214	0.0193189	0.14212	0.0718433	0.920802	0.791107	0.98566	0.926475	0.928512	0.902666	0.91418	0.868203	0.106163
WNT_ICGC_MB113	0.0372826	0.864822	0.362757	0.0590054	0.0842918	0.0883505	0.152042	0.774638	0.392235	0.948706	0.981182	0.827581	0.886649	0.654343	0.841593	0.723291	0.838503	0.730268	0.196328	0.0809195	0.0542804	0.0939808	0.0936027	0.0182322	0.0326976	0.0184001	0.0437447	0.0678553	0.885238	0.854313	0.714973	0.856851	0.899121	0.88388	0.845924	0.835485	0.0170953	0.0885015	0.0633006	0.881998	0.327451	0.981748	0.97631	0.972575	0.926008	0.867479	0.952327	0.0445827
WNT_ICGC_MB117	0.0775486	0.757164	0.209703	0.14651	0.1506	0.126823	0.104479	0.647958	0.67762	0.929838	0.94467	0.853274	0.830102	0.682946	0.8314	0.58805	0.87371	0.621136	0.236516	0.167285	0.0711933	0.17821	0.123345	0.116256	0.134337	0.0437917	0.0775504	0.118982	0.855838	0.828261	0.822105	0.775606	0.810837	0.819282	0.788885	0.7357	0.0227243	0.240081	0.0816845	0.879846	0.835248	0.967401	0.872352	0.882759	0.874062	0.888365	0.834903	0.152601
WNT_ICGC_MB122	0.0529797	0.695438	0.163887	0.368832	0.115514	0.116251	0.0921824	0.605012	0.870574	0.960229	0.976065	0.881116	0.895976	0.537339	0.813574	0.434619	0.819588	0.414114	0.223946	0.520867	0.0547696	0.199872	0.0649169	0.496373	0.0886912	0.0422302	0.0738175	0.10357	0.83929	0.840048	0.762127	0.588362	0.640471	0.778487	0.585442	0.533463	0.0266816	0.367782	0.0872082	0.873648	0.917987	0.975463	0.940286	0.943806	0.92088	0.925911	0.876135	0.105346
WNT_ICGC_MB124	0.0627643	0.719392	0.183862	0.228453	0.160448	0.133365	0.15419	0.683321	0.701787	0.910837	0.967705	0.857449	0.893853	0.588287	0.791845	0.74384	0.801382	0.69681	0.266037	0.245052	0.0624635	0.192691	0.0979784	0.234643	0.121744	0.0624449	0.0843013	0.129782	0.877074	0.853475	0.750073	0.849101	0.890009	0.838831	0.569423	0.645752	0.0318221	0.231084	0.0818997	0.85622	0.77586	0.973349	0.878388	0.899453	0.894599	0.920316	0.813922	0.165095
WNT_ICGC_MB130	0.0762995	0.778241	0.253975	0.184275	0.129475	0.0962691	0.204607	0.759854	0.526903	0.685246	0.960233	0.774391	0.895655	0.804959	0.828363	0.810803	0.804458	0.802695	0.209632	0.18171	0.0721048	0.133383	0.0870249	0.0793573	0.0540769	0.0404944	0.0592548	0.0962291	0.888412	0.866679	0.885761	0.869435	0.89072	0.888316	0.899468	0.363065	0.0208131	0.110927	0.0965111	0.902293	0.89286	0.973489	0.92191	0.931092	0.926782	0.908504	0.89333	0.11314
WNT_1M4	0.0236602	0.842338	0.223994	0.158379	0.0906017	0.108363	0.149164	0.618787	0.629939	0.958656	0.964136	0.839514	0.858494	0.633235	0.85029	0.498843	0.797154	0.581692	0.236347	0.094872	0.0577766	0.142652	0.0626468	0.197174	0.0852131	0.0343301	0.060362	0.130621	0.837476	0.857451	0.807872	0.812558	0.814109	0.849825	0.865041	0.877589	0.0753189	0.193267	0.0757461	0.876906	0.382469	0.971709	0.913608	0.922013	0.902847	0.917066	0.871007	0.155594
WNT_1M13	0.0452661	0.698369	0.298078	0.288993	0.187131	0.123223	0.0682817	0.599456	0.866712	0.955999	0.976515	0.834152	0.874926	0.681506	0.584825	0.485028	0.810556	0.639383	0.416286	0.462728	0.0593226	0.328948	0.0555228	0.187667	0.080792	0.202104	0.057228	0.369158	0.817187	0.867262	0.720302	0.836119	0.844982	0.789659	0.714941	0.708102	0.0215713	0.155069	0.063945	0.868808	0.872521	0.970611	0.951203	0.95848	0.904899	0.917929	0.930999	0.126941
WNT_1M14	0.040456	0.811886	0.212879	0.144097	0.0928451	0.0951122	0.141387	0.72375	0.84319	0.959368	0.964705	0.894	0.850421	0.657084	0.751986	0.734983	0.823714	0.77355	0.358274	0.56377	0.0718304	0.491817	0.363066	0.349733	0.405573	0.283818	0.0508104	0.489757	0.81867	0.833866	0.529929	0.862501	0.756332	0.680395	0.369963	0.65036	0.04478	0.26921	0.0758602	0.905007	0.8647	0.980286	0.914789	0.939107	0.90061	0.926297	0.895435	0.178722
WNT_1M15	0.0543317	0.832504	0.160568	0.354772	0.0868702	0.0890514	0.12372	0.625087	0.73241	0.941768	0.961389	0.823663	0.867715	0.533488	0.86823	0.42448	0.839206	0.589909	0.187852	0.111026	0.0545611	0.122186	0.0395038	0.0320223	0.0584196	0.0380189	0.0582059	0.0801654	0.879647	0.859028	0.824188	0.850622	0.892219	0.855163	0.903765	0.855965	0.0243206	0.144576	0.0761548	0.483215	0.370955	0.974852	0.941853	0.898123	0.916985	0.893271	0.917953	0.0963287
WNT_1M16	0.042879	0.773576	0.188224	0.149317	0.0961483	0.0815183	0.116415	0.615509	0.887714	0.969057	0.967067	0.849769	0.742519	0.659339	0.772569	0.682442	0.778369	0.260755	0.294998	0.587885	0.0465314	0.15471	0.0533977	0.143777	0.1368	0.0260272	0.0544001	0.128467	0.821593	0.837827	0.821893	0.616988	0.803386	0.819445	0.75567	0.534358	0.0189345	0.269206	0.0766618	0.851454	0.898241	0.975266	0.958166	0.956088	0.912794	0.938348	0.929033	0.142846
WNT_1M22	0.0395774	0.770413	0.120658	0.0585554	0.111373	0.0776434	0.10595	0.752555	0.549654	0.761075	0.959039	0.824004	0.871301	0.547594	0.650931	0.454034	0.839027	0.669694	0.0512585	0.100918	0.0163836	0.091788	0.0287115	0.0222889	0.0945708	0.0444042	0.0598202	0.063804	0.870383	0.861607	0.40132	0.885609	0.824017	0.650906	0.24233	0.640116	0.0173174	0.0866024	0.063813	0.857042	0.91266	0.964315	0.974451	0.977305	0.951299	0.813587	0.72942	0.0436255
WNT_4M8	0.0219754	0.810861	0.198345	0.18436	0.0767357	0.101107	0.115757	0.624725	0.841206	0.96119	0.968837	0.870396	0.718471	0.644012	0.871315	0.631102	0.870844	0.564029	0.228896	0.418166	0.0421011	0.296274	0.0324953	0.246555	0.099448	0.0342294	0.0617743	0.148521	0.861483	0.866809	0.841323	0.871242	0.84721	0.811222	0.597992	0.850184	0.0253332	0.311401	0.0626721	0.869428	0.914946	0.986487	0.961275	0.952817	0.93142	0.95704	0.920739	0.105005
WNT_4M28	0.0417951	0.859376	0.20102	0.0970371	0.122942	0.163477	0.125514	0.579699	0.807214	0.930131	0.95239	0.908455	0.892459	0.725039	0.817351	0.687718	0.848476	0.678908	0.474681	0.66411	0.0419576	0.68353	0.0608222	0.548272	0.126884	0.149485	0.0551314	0.770018	0.773199	0.814828	0.575626	0.854033	0.735512	0.659585	0.308519	0.578912	0.0428406	0.13801	0.0803055	0.881714	0.853519	0.97486	0.926338	0.928312	0.892704	0.896482	0.885803	0.124472
WNT_5M7	0.0319456	0.543823	0.143406	0.329705	0.0961934	0.0771246	0.0798893	0.569905	0.692257	0.787825	0.955168	0.554936	0.876295	0.400431	0.884813	0.590876	0.712485	0.561285	0.111912	0.0761589	0.041284	0.0993431	0.0378065	0.02674	0.0828966	0.0310169	0.0497652	0.0731104	0.793182	0.83151	0.79399	0.80598	0.782238	0.788011	0.57215	0.876129	0.0307545	0.0583611	0.0852821	0.461325	0.485668	0.932945	0.959125	0.752361	0.948206	0.940554	0.893367	0.10076
SHH_ICGC_MB1	0.0419341	0.315111	0.262412	0.590699	0.154352	0.110896	0.10404	0.0615321	0.913538	0.92301	0.977143	0.796907	0.907018	0.826079	0.864514	0.87708	0.742216	0.735569	0.4031	0.0858782	0.0315893	0.110629	0.107114	0.050561	0.0770574	0.0936271	0.0958645	0.0632647	0.883322	0.872969	0.913056	0.891845	0.922842	0.915889	0.942824	0.863045	0.867506	0.882194	0.567303	0.121737	0.0800617	0.0711158	0.0347518	0.0216456	0.0497409	0.0149773	0.0361819	0.937984
SHH_ICGC_MB3	0.0590283	0.112591	0.103373	0.401929	0.152799	0.160693	0.10407	0.212686	0.926485	0.503496	0.977024	0.697763	0.881609	0.780881	0.738632	0.826907	0.508682	0.731413	0.250994	0.110609	0.0353403	0.141365	0.104801	0.0367628	0.0866497	0.0313465	0.0729517	0.0863223	0.821685	0.861059	0.936187	0.876688	0.939437	0.920087	0.919857	0.872612	0.873883	0.869555	0.894718	0.120185	0.127375	0.115058	0.0219254	0.0168413	0.0830686	0.0204122	0.0102724	0.955804
SHH_ICGC_MB21	0.0336178	0.190969	0.144603	0.262389	0.125552	0.11372	0.110247	0.10709	0.892092	0.934945	0.963399	0.892952	0.910708	0.818573	0.732182	0.880748	0.612506	0.68958	0.619433	0.292455	0.0440975	0.15893	0.0991072	0.0680522	0.098343	0.0864511	0.055875	0.106602	0.843074	0.815998	0.904761	0.837847	0.827061	0.861872	0.914453	0.189916	0.874134	0.825703	0.904844	0.126248	0.19015	0.129738	0.0285557	0.0129539	0.0821093	0.033777	0.0370028	0.934867
SHH_ICGC_MB28	0.0366507	0.200824	0.311229	0.255586	0.105484	0.255433	0.136774	0.0682897	0.925945	0.83407	0.94009	0.83802	0.835575	0.758117	0.864465	0.437052	0.534685	0.64808	0.364242	0.0911808	0.0330849	0.0978232	0.0995057	0.0297766	0.111314	0.0239614	0.0478039	0.0816626	0.798285	0.850489	0.886867	0.88589	0.876185	0.906973	0.918947	0.801414	0.873695	0.719649	0.286327	0.127131	0.0897969	0.0697809	0.0353582	0.0144876	0.0840355	0.024877	0.0173635	0.941369
SHH_ICGC_MB34	0.101297	0.140061	0.130016	0.409644	0.138315	0.100288	0.185865	0.17997	0.931174	0.916436	0.962588	0.806083	0.933478	0.718864	0.885671	0.912077	0.66772	0.845308	0.31343	0.408389	0.0402309	0.10416	0.177558	0.0347775	0.111484	0.0675247	0.0612181	0.0883992	0.869881	0.838477	0.902176	0.902347	0.835187	0.932769	0.948069	0.311587	0.940551	0.916344	0.917909	0.0937722	0.0999181	0.07018	0.0328012	0.0217744	0.0441824	0.0278225	0.0263372	0.937909
SHH_ICGC_MB35	0.0356861	0.13524	0.144468	0.416651	0.186239	0.149235	0.0925372	0.129381	0.945407	0.944621	0.958365	0.899945	0.90279	0.809223	0.893924	0.854057	0.632138	0.794521	0.607409	0.20932	0.0376812	0.180708	0.0916931	0.0625587	0.119431	0.0296251	0.0533533	0.119825	0.83358	0.850428	0.928511	0.884019	0.878505	0.909191	0.913579	0.768536	0.853688	0.907984	0.893334	0.111339	0.150591	0.123386	0.0437944	0.0185924	0.0516524	0.0262236	0.0247499	0.956667
SHH_ICGC_MB37	0.0302677	0.15965	0.18674	0.238319	0.141588	0.124285	0.114348	0.201681	0.905049	0.921341	0.977497	0.847908	0.864987	0.703522	0.726206	0.770286	0.787145	0.713059	0.319902	0.116871	0.0283202	0.167328	0.153926	0.0728151	0.117814	0.0323986	0.0557019	0.115722	0.745651	0.845164	0.905226	0.86889	0.844502	0.863874	0.901494	0.428631	0.838564	0.795585	0.582679	0.133295	0.14495	0.155052	0.0271398	0.0213349	0.0551651	0.0270779	0.0173439	0.91497
SHH_ICGC_MB88	0.0458608	0.227478	0.229554	0.137366	0.202218	0.149539	0.164541	0.266139	0.909987	0.964301	0.966944	0.823786	0.871959	0.707696	0.514535	0.824594	0.774653	0.701163	0.357985	0.517886	0.053106	0.25057	0.0945343	0.42955	0.12652	0.0424409	0.0650836	0.11883	0.826979	0.853307	0.926178	0.864577	0.668486	0.864676	0.896208	0.278558	0.839167	0.817206	0.868052	0.189662	0.144703	0.174142	0.0642988	0.0168437	0.0354296	0.0176887	0.019083	0.954786
SHH_ICGC_MB132	0.0535184	0.0942777	0.108195	0.179515	0.108965	0.126018	0.093334	0.0988389	0.899146	0.68179	0.944353	0.832479	0.834831	0.778016	0.321236	0.780929	0.557428	0.756471	0.278792	0.109566	0.0731132	0.0981801	0.1406	0.0255896	0.101292	0.0331408	0.0672879	0.0962832	0.798018	0.865692	0.824031	0.865574	0.897105	0.8313	0.918813	0.800398	0.912067	0.866442	0.877902	0.0730587	0.0632923	0.0949484	0.0439285	0.0199878	0.071288	0.0242339	0.0193864	0.937527
SHH_ICGC_MB137	0.0474181	0.379552	0.0900837	0.410619	0.233427	0.103552	0.153227	0.156105	0.921545	0.849129	0.955288	0.849188	0.884095	0.339219	0.781482	0.869378	0.661836	0.822228	0.492031	0.274827	0.0857318	0.22523	0.655425	0.0903961	0.0894412	0.113103	0.0763872	0.0834785	0.637562	0.835909	0.89488	0.824984	0.641997	0.869469	0.911033	0.434862	0.937314	0.83517	0.911842	0.101616	0.136722	0.0600578	0.0509597	0.033857	0.0730289	0.49537	0.0391559	0.900328
SHH_ICGC_MB142	0.052819	0.300355	0.150619	0.143472	0.103545	0.220067	0.113086	0.0658787	0.922832	0.816814	0.947642	0.872459	0.825327	0.787066	0.804746	0.667821	0.64686	0.710649	0.267415	0.10406	0.0797749	0.135499	0.269352	0.068367	0.111865	0.036116	0.054664	0.0971609	0.772132	0.835485	0.880887	0.852629	0.913992	0.870629	0.888181	0.704485	0.875073	0.841585	0.540541	0.137063	0.10182	0.102427	0.0261792	0.00904929	0.0794911	0.0431948	0.0353712	0.960874
SHH_2M9	0.0325031	0.294917	0.151273	0.650995	0.180878	0.413561	0.0748328	0.0634724	0.9323	0.963848	0.960337	0.845917	0.879631	0.851762	0.875143	0.843967	0.808401	0.814387	0.725334	0.416026	0.0239035	0.134139	0.0830048	0.381677	0.087241	0.204891	0.0478286	0.0528241	0.889731	0.854046	0.868437	0.877452	0.929691	0.90135	0.899136	0.532397	0.931415	0.795626	0.905549	0.124155	0.0888316	0.0800875	0.0340227	0.0320267	0.0693052	0.0364326	0.0213398	0.902526
SHH_2M16	0.0285698	0.180079	0.128838	0.214635	0.245235	0.0902836	0.11816	0.270496	0.912508	0.803177	0.975463	0.641917	0.891429	0.69956	0.809326	0.770388	0.615848	0.785723	0.554741	0.184906	0.0393141	0.179827	0.64612	0.0315216	0.0664798	0.39955	0.0565628	0.106498	0.769242	0.862247	0.917475	0.895457	0.784791	0.867975	0.938686	0.619749	0.893154	0.87859	0.694196	0.0974828	0.109073	0.108674	0.0153635	0.0364062	0.0668573	0.0222636	0.0288996	0.948907
SHH_2M20	0.0295879	0.175287	0.182314	0.399676	0.158467	0.169387	0.0997112	0.252128	0.911425	0.951496	0.970633	0.873686	0.941329	0.842582	0.597909	0.839451	0.56148	0.807712	0.208166	0.227182	0.0454755	0.122335	0.108553	0.0476487	0.0947869	0.0469584	0.0564373	0.0872567	0.839994	0.84751	0.920306	0.876673	0.92364	0.904837	0.915355	0.827532	0.86681	0.876841	0.583888	0.125236	0.118648	0.110039	0.0250248	0.0250814	0.195812	0.0310594	0.0158446	0.930907
SHH_2M21	0.0291941	0.167589	0.164597	0.31953	0.150175	0.137194	0.077319	0.0952858	0.884751	0.909045	0.972288	0.769379	0.878342	0.727439	0.871459	0.868582	0.58107	0.659232	0.552742	0.222053	0.0466599	0.140602	0.0926207	0.0625789	0.120447	0.16941	0.0490268	0.0855832	0.850861	0.768034	0.895363	0.859305	0.819273	0.886368	0.879452	0.589733	0.910782	0.788279	0.891608	0.154093	0.111088	0.1021	0.0343277	0.0273775	0.0452171	0.027959	0.116368	0.948185
SHH_4M21	0.0488112	0.194758	0.128065	0.259725	0.150942	0.105076	0.165564	0.470572	0.90841	0.926011	0.967503	0.884377	0.904465	0.603227	0.885054	0.909612	0.686837	0.841684	0.110804	0.121263	0.0432989	0.104409	0.1474	0.0240097	0.0801747	0.0588057	0.0506953	0.0950867	0.896608	0.846418	0.917012	0.898825	0.865343	0.90542	0.914785	0.260629	0.946974	0.909605	0.871449	0.0993069	0.113347	0.0905404	0.0244446	0.0268967	0.102399	0.0276827	0.0275491	0.931682
SHH_1M5	0.560112	0.345924	0.304995	0.407889	0.207232	0.210893	0.215372	0.161112	0.881852	0.571976	0.95555	0.815881	0.882981	0.817795	0.772566	0.288286	0.571783	0.555657	0.423061	0.192022	0.0739268	0.226911	0.182033	0.115662	0.206069	0.0480113	0.0767489	0.148718	0.838919	0.842664	0.861718	0.832509	0.897335	0.891797	0.930717	0.830669	0.765981	0.857274	0.85955	0.161837	0.143004	0.217427	0.0563516	0.0173419	0.0913846	0.0402508	0.0380724	0.865703
SHH_5M17	0.108209	0.177659	0.160759	0.165144	0.141947	0.139147	0.216725	0.0992916	0.853609	0.400877	0.948976	0.760715	0.877822	0.70911	0.63561	0.672964	0.426584	0.403537	0.449362	0.113046	0.0811075	0.151642	0.160698	0.0606616	0.122879	0.0400496	0.0673941	0.123818	0.836464	0.832309	0.868317	0.835515	0.87855	0.865553	0.938457	0.836535	0.855601	0.86461	0.577529	0.119599	0.0935361	0.115877	0.0522934	0.0206092	0.0742565	0.0241148	0.027334	0.94488
SHH_5M6	0.237824	0.113817	0.125768	0.319715	0.128985	0.177044	0.142084	0.203633	0.906333	0.639875	0.955492	0.669998	0.889898	0.745039	0.851653	0.739262	0.47717	0.749169	0.29967	0.141443	0.0706402	0.121487	0.151242	0.0546232	0.09378	0.0404453	0.048472	0.0915942	0.807259	0.848665	0.894961	0.84836	0.78663	0.890938	0.918235	0.851011	0.871221	0.873636	0.887915	0.0837844	0.134347	0.107402	0.0383948	0.0265292	0.211583	0.0396712	0.0252272	0.960867
SHH_LFS_MB1	0.298711	0.582941	0.127451	0.397599	0.262375	0.107367	0.0877937	0.198925	0.925519	0.864737	0.964918	0.705816	0.89914	0.616159	0.869179	0.879743	0.74512	0.798218	0.652172	0.23621	0.0575148	0.23467	0.655666	0.326705	0.096668	0.138007	0.0593014	0.0834912	0.863066	0.850829	0.908437	0.854012	0.82818	0.899305	0.936065	0.345365	0.904497	0.880096	0.909727	0.0966276	0.116235	0.064813	0.0422704	0.032568	0.0704434	0.0387309	0.0220415	0.961098
SHH_LFS_MB4	0.315003	0.502077	0.209445	0.227559	0.201885	0.102535	0.208521	0.151427	0.903547	0.691851	0.945818	0.695282	0.818149	0.736618	0.771978	0.857821	0.626225	0.823539	0.550691	0.365569	0.0666639	0.389673	0.735388	0.0974652	0.115568	0.346018	0.152465	0.250763	0.860968	0.837087	0.885418	0.862575	0.801999	0.858747	0.880334	0.791303	0.798894	0.842473	0.850841	0.0903608	0.100162	0.154577	0.0372762	0.271975	0.149454	0.071751	0.0261004	0.956688
Group3_ICGC_MB5	0.695711	0.883334	0.440187	0.583943	0.721546	0.616205	0.419557	0.451001	0.720921	0.49188	0.946024	0.582614	0.852746	0.425339	0.492795	0.339196	0.356591	0.473193	0.636433	0.787476	0.624491	0.531337	0.813249	0.229742	0.615386	0.522869	0.269207	0.650169	0.442068	0.458465	0.33468	0.515624	0.596562	0.37765	0.400492	0.322624	0.019055	0.103622	0.0874198	0.890862	0.895704	0.981144	0.0185089	0.0163342	0.0768494	0.0401257	0.0466484	0.936557
Group3_ICGC_MB9	0.0477004	0.3296	0.501792	0.103957	0.219321	0.315999	0.145538	0.300179	0.901805	0.804488	0.911676	0.67186	0.861008	0.666324	0.849109	0.614649	0.386544	0.618205	0.968597	0.87774	0.928493	0.802581	0.886912	0.776452	0.868028	0.805729	0.861177	0.648839	0.121465	0.306135	0.0906451	0.387262	0.22562	0.12498	0.0885237	0.104116	0.0238278	0.0347118	0.0708884	0.881846	0.853952	0.97726	0.023423	0.0141268	0.144937	0.0260471	0.0298776	0.939526
Group3_ICGC_MB16	0.0777948	0.192788	0.272002	0.152139	0.344721	0.45668	0.10024	0.0532308	0.84937	0.955482	0.524301	0.805625	0.870626	0.725309	0.702151	0.597164	0.481366	0.412966	0.966633	0.890795	0.912812	0.827237	0.614611	0.92457	0.828898	0.841409	0.859028	0.854212	0.0988653	0.150211	0.0729071	0.09594	0.0572772	0.0523017	0.0978187	0.0676546	0.0237815	0.055285	0.0808661	0.894014	0.864283	0.972069	0.00572459	0.0153583	0.0872425	0.0440847	0.0290681	0.897095
Group3_ICGC_MB17	0.0381741	0.564028	0.214447	0.121918	0.730422	0.123314	0.178806	0.651443	0.909371	0.953801	0.974585	0.910173	0.929671	0.682838	0.704098	0.529656	0.821044	0.761649	0.967473	0.489136	0.839892	0.772697	0.902722	0.902622	0.866701	0.833562	0.84052	0.88796	0.788865	0.825256	0.369023	0.123467	0.549796	0.173728	0.717913	0.389211	0.0213729	0.461105	0.0842232	0.916485	0.551396	0.986807	0.0174527	0.0100486	0.0797738	0.0447714	0.0334272	0.953578
Group3_ICGC_MB18	0.589721	0.289203	0.711609	0.0548264	0.627213	0.38896	0.182599	0.0903497	0.808999	0.511276	0.958013	0.368693	0.934952	0.602505	0.149909	0.443262	0.276244	0.396458	0.72273	0.506731	0.544962	0.358708	0.356603	0.42982	0.150415	0.558053	0.890391	0.200067	0.785887	0.114141	0.540952	0.0851674	0.159358	0.461011	0.0715391	0.0677839	0.023462	0.0395342	0.0807147	0.80535	0.875243	0.945453	0.0283749	0.0333437	0.0549793	0.0277204	0.0246733	0.933072
Group3_ICGC_MB36	0.0291709	0.468243	0.497928	0.091833	0.143408	0.345816	0.10312	0.0585373	0.898936	0.962534	0.967822	0.903745	0.834002	0.77752	0.903035	0.905111	0.755541	0.487113	0.982386	0.912666	0.966801	0.851712	0.773785	0.870699	0.830641	0.806454	0.735857	0.801425	0.0547467	0.120482	0.522638	0.127268	0.172818	0.258254	0.102037	0.0465563	0.0215724	0.0780263	0.0567674	0.867409	0.790698	0.974082	0.0151956	0.0264235	0.551774	0.041614	0.0271941	0.946205
Group3_ICGC_MB39	0.0356638	0.661203	0.616464	0.217698	0.493962	0.474475	0.167509	0.567675	0.901947	0.784632	0.963441	0.813555	0.854515	0.792382	0.491585	0.776116	0.399983	0.274405	0.951117	0.841977	0.909013	0.807187	0.910381	0.733982	0.780785	0.608628	0.16834	0.653798	0.735657	0.381793	0.282325	0.540461	0.508805	0.22204	0.209734	0.35705	0.0251865	0.0817339	0.0613648	0.876367	0.904628	0.968528	0.0252416	0.0122837	0.0541737	0.0190534	0.0169514	0.933901
Group3_ICGC_MB45	0.0434978	0.350656	0.230822	0.225387	0.619749	0.500365	0.0729599	0.0337542	0.899984	0.909941	0.957526	0.871308	0.910069	0.861908	0.898431	0.650166	0.568542	0.463082	0.876644	0.917106	0.939337	0.876563	0.788765	0.906125	0.869555	0.84367	0.89982	0.929632	0.075533	0.234734	0.072247	0.266906	0.0935226	0.131584	0.0968819	0.0783166	0.0218737	0.0562329	0.0709669	0.893749	0.914028	0.983222	0.0268705	0.0205038	0.0793624	0.0258172	0.0255337	0.940048
Group3_ICGC_MB50	0.0376848	0.439587	0.53335	0.094091	0.370701	0.615543	0.20258	0.456006	0.756421	0.712745	0.961501	0.44439	0.901674	0.698071	0.715932	0.722066	0.645857	0.649981	0.846686	0.562798	0.928835	0.460446	0.705272	0.486104	0.819871	0.633243	0.883391	0.219288	0.16787	0.12484	0.321863	0.099787	0.445452	0.362915	0.115259	0.0787532	0.0298174	0.042018	0.0695703	0.461011	0.889585	0.952325	0.0209763	0.0235885	0.586746	0.0239719	0.0213074	0.933185
Group3_ICGC_MB89	0.501942	0.621229	0.642008	0.438823	0.357104	0.421616	0.370252	0.388533	0.811715	0.669622	0.881546	0.443913	0.582179	0.351326	0.645838	0.430987	0.493534	0.373978	0.878001	0.672108	0.592097	0.760238	0.563013	0.607965	0.36459	0.597281	0.384857	0.242669	0.245016	0.44191	0.230246	0.297639	0.186263	0.308124	0.327969	0.155762	0.0325523	0.127766	0.0749203	0.883503	0.884996	0.971409	0.0203365	0.0193737	0.0780573	0.0271512	0.0125786	0.963621
Group3_ICGC_MB90	0.222471	0.579005	0.192234	0.29342	0.389147	0.477473	0.160709	0.265474	0.792629	0.954844	0.964021	0.796604	0.872977	0.663454	0.903854	0.694127	0.452023	0.52799	0.944945	0.698278	0.939445	0.801195	0.887285	0.898915	0.821323	0.65266	0.914726	0.896312	0.196668	0.27648	0.105843	0.382901	0.378565	0.242219	0.1059	0.0868169	0.0346296	0.0664708	0.083781	0.920657	0.892179	0.979476	0.0173718	0.0162723	0.0349147	0.017832	0.0144518	0.958206
Group3_ICGC_MB95	0.060726	0.547045	0.328234	0.195627	0.279508	0.265413	0.171559	0.528757	0.915975	0.839013	0.974038	0.828242	0.868716	0.743214	0.888877	0.686891	0.553143	0.49457	0.841728	0.805909	0.800465	0.769811	0.665991	0.601885	0.743097	0.650116	0.614693	0.628572	0.519836	0.338724	0.467057	0.450885	0.310232	0.258492	0.275746	0.282889	0.0269635	0.111005	0.0830012	0.914267	0.846918	0.974272	0.0328936	0.00610158	0.0714938	0.0287653	0.0244375	0.959066
Group3_ICGC_MB96	0.0518332	0.111612	0.221248	0.0820574	0.463257	0.483002	0.137145	0.057633	0.846676	0.959317	0.930513	0.710181	0.901215	0.608824	0.7024	0.266126	0.233825	0.391848	0.920109	0.883261	0.919239	0.834661	0.799036	0.926652	0.824647	0.863835	0.901089	0.862404	0.167574	0.0987415	0.0655805	0.112135	0.06912	0.0593936	0.0947181	0.0812876	0.031414	0.0652625	0.0864418	0.913825	0.912108	0.97346	0.0161047	0.0144234	0.0477484	0.0406947	0.0149299	0.956121
Group3_ICGC_MB98	0.851992	0.838789	0.65093	0.669478	0.582018	0.605427	0.642024	0.641018	0.719532	0.947854	0.81694	0.788471	0.491311	0.254667	0.367748	0.530994	0.317599	0.513069	0.923912	0.747791	0.609412	0.764639	0.686964	0.866521	0.754217	0.665841	0.876749	0.306327	0.657026	0.655048	0.405438	0.517545	0.339488	0.253377	0.184938	0.609135	0.0732766	0.0838225	0.0770745	0.891605	0.898193	0.972904	0.0251721	0.0304243	0.050857	0.030862	0.0993274	0.939657
Group3_ICGC_MB106	0.0432119	0.50193	0.714427	0.191792	0.367091	0.476968	0.0909751	0.337697	0.892784	0.736817	0.969268	0.638286	0.919703	0.43608	0.873388	0.533884	0.536607	0.648217	0.973071	0.813786	0.927311	0.813531	0.781058	0.894854	0.729355	0.801646	0.886401	0.394802	0.0773502	0.132729	0.516749	0.139362	0.093687	0.216917	0.162814	0.0733289	0.0132552	0.040191	0.0763604	0.896655	0.905976	0.976943	0.0169468	0.0117201	0.0701608	0.0371981	0.0146803	0.940083
Group3_ICGC_MB111	0.131647	0.630628	0.424204	0.252028	0.273109	0.205491	0.167791	0.506001	0.918326	0.918607	0.961155	0.532057	0.883394	0.47404	0.756188	0.811454	0.426075	0.408025	0.94959	0.84074	0.688958	0.772329	0.905506	0.926314	0.734944	0.58376	0.827807	0.475974	0.257306	0.664497	0.271685	0.329161	0.218981	0.188328	0.124454	0.154705	0.020343	0.0424216	0.0941837	0.824406	0.901793	0.972279	0.0269241	0.00351839	0.0849528	0.0251465	0.0229003	0.871355
Group3_ICGC_MB131	0.0437962	0.609556	0.348264	0.250847	0.187603	0.486476	0.381694	0.221381	0.917681	0.958027	0.962688	0.748329	0.782981	0.594178	0.830833	0.889478	0.853397	0.611498	0.956412	0.908291	0.722531	0.816577	0.725066	0.92237	0.672179	0.751086	0.819707	0.739759	0.126644	0.122504	0.605846	0.105483	0.0754898	0.192697	0.260671	0.0670739	0.0346873	0.0693342	0.0753332	0.886806	0.92166	0.967568	0.032946	0.0247654	0.0670152	0.0581808	0.0879918	0.965352
Group3_ICGC_MB134	0.458266	0.854105	0.74499	0.605842	0.648464	0.428029	0.702104	0.158191	0.62303	0.504666	0.95845	0.763537	0.749472	0.236502	0.748866	0.270558	0.585975	0.263553	0.768137	0.82286	0.27492	0.733553	0.602622	0.347909	0.602468	0.392176	0.808276	0.172234	0.802318	0.615267	0.653103	0.763277	0.636647	0.602808	0.509641	0.342626	0.0456356	0.0425119	0.0731952	0.928765	0.893516	0.991913	0.0202064	0.0162682	0.0897022	0.0328339	0.0201735	0.939887
Group3_ICGC_MB139	0.0501749	0.149776	0.229969	0.518909	0.606691	0.484117	0.156475	0.06366	0.867529	0.972918	0.889924	0.8473	0.765154	0.716419	0.891298	0.317739	0.291679	0.446457	0.975053	0.891132	0.929997	0.821835	0.813002	0.944058	0.750238	0.740622	0.808844	0.830007	0.0681116	0.0992138	0.0822991	0.15371	0.0587373	0.0876524	0.0689845	0.0549731	0.0258276	0.0444399	0.101172	0.919426	0.86044	0.986987	0.031089	0.00983289	0.119902	0.033181	0.0353554	0.968033
Group3_ICGC_MB141	0.621627	0.856853	0.757178	0.777058	0.725758	0.697725	0.637614	0.680853	0.693787	0.898687	0.962073	0.288762	0.866895	0.590565	0.576302	0.577597	0.701	0.125686	0.54377	0.592037	0.495855	0.4575	0.943698	0.258889	0.338247	0.486027	0.205828	0.464451	0.793033	0.818508	0.771649	0.552074	0.546199	0.606362	0.254371	0.340176	0.0612655	0.0434145	0.0758739	0.913892	0.924388	0.982638	0.0155626	0.0138284	0.0950841	0.137906	0.0527279	0.959672
Group3_1M3	0.0462436	0.609726	0.419042	0.311979	0.220353	0.18592	0.0924254	0.406789	0.801818	0.622561	0.964092	0.573959	0.841648	0.378283	0.843833	0.82425	0.643868	0.54483	0.939431	0.451444	0.886355	0.619599	0.888597	0.644174	0.528412	0.436098	0.287337	0.221895	0.437928	0.235114	0.776639	0.281502	0.0923096	0.249316	0.186346	0.116909	0.0240088	0.0617827	0.0730232	0.87331	0.922334	0.977013	0.0211992	0.00576555	0.0925678	0.00917936	0.0298081	0.95539
Group3_1M10	0.517175	0.841794	0.503224	0.618529	0.671297	0.599354	0.439037	0.445704	0.570772	0.379056	0.942472	0.294469	0.436322	0.233823	0.445777	0.440677	0.378009	0.205137	0.852604	0.851135	0.0998323	0.792788	0.869869	0.179457	0.150872	0.524515	0.0772473	0.131767	0.711757	0.273876	0.734157	0.433937	0.544723	0.351865	0.80034	0.0973662	0.164805	0.0882481	0.078871	0.904113	0.868053	0.959908	0.0318462	0.0247988	0.0560219	0.0451886	0.0428609	0.93455
Group3_1M19	0.753953	0.555073	0.473047	0.328296	0.599012	0.3868	0.289255	0.0788393	0.887766	0.585998	0.946294	0.563655	0.881964	0.598247	0.823007	0.86901	0.531638	0.412087	0.843982	0.662838	0.924229	0.599987	0.721092	0.745228	0.800886	0.762394	0.458785	0.6275	0.483756	0.496582	0.305577	0.613713	0.692024	0.312614	0.122365	0.204223	0.0230118	0.0971694	0.0639033	0.893843	0.837755	0.972456	0.0193357	0.0110288	0.0681505	0.0598575	0.0298227	0.951405
Group3_1M20	0.0995428	0.383736	0.366517	0.191936	0.27607	0.278589	0.253788	0.140352	0.892704	0.954691	0.97164	0.766267	0.907393	0.626237	0.75984	0.774846	0.704484	0.474193	0.941882	0.917356	0.752772	0.810154	0.823242	0.849018	0.724414	0.633239	0.707166	0.80794	0.218153	0.26402	0.402066	0.204569	0.191019	0.253864	0.260178	0.172144	0.0217268	0.110601	0.0721754	0.908336	0.863201	0.980422	0.0306445	0.016875	0.0484286	0.0415758	0.0506829	0.938103
Group3_1M21	0.0592845	0.0787837	0.827959	0.0886618	0.306704	0.235059	0.14934	0.125253	0.668869	0.954291	0.55329	0.5067	0.902638	0.636893	0.53726	0.461233	0.585729	0.533535	0.984194	0.635651	0.93803	0.710369	0.415832	0.887433	0.752196	0.445964	0.889168	0.150042	0.0844832	0.102763	0.231435	0.0930067	0.0568514	0.181488	0.10109	0.0583101	0.0208231	0.0483731	0.0782673	0.899713	0.892743	0.981671	0.0226919	0.0209493	0.100888	0.0282541	0.0492194	0.957065
Group3_1M28	0.0546665	0.425441	0.493252	0.493553	0.51692	0.428973	0.372239	0.302008	0.830027	0.627756	0.959236	0.733564	0.707967	0.424382	0.546658	0.541862	0.559382	0.524967	0.755365	0.52019	0.339296	0.61612	0.646269	0.367395	0.239887	0.347635	0.215765	0.330309	0.566054	0.535011	0.724638	0.68552	0.606177	0.575913	0.60389	0.43639	0.128924	0.31285	0.0774367	0.916408	0.62817	0.96678	0.0490139	0.0156051	0.076353	0.0397484	0.0211771	0.932948
Group3_1M32	0.0632126	0.561054	0.759222	0.642372	0.550641	0.674142	0.377734	0.510658	0.863055	0.912553	0.804536	0.807516	0.30725	0.455346	0.640504	0.536802	0.734343	0.457866	0.970961	0.893237	0.66621	0.832678	0.761077	0.92455	0.783107	0.708785	0.572183	0.466114	0.425583	0.415067	0.110272	0.414748	0.328713	0.175917	0.11366	0.299459	0.0256414	0.062465	0.0773857	0.911273	0.899042	0.977614	0.0303073	0.0139428	0.10889	0.0162387	0.0200868	0.982958
Group3_2M14	0.109013	0.789379	0.167019	0.66302	0.680967	0.641368	0.357011	0.590133	0.882221	0.945233	0.955687	0.612329	0.917303	0.741481	0.838945	0.820121	0.775311	0.528545	0.73344	0.876517	0.881127	0.825749	0.766081	0.909048	0.884895	0.788142	0.842337	0.893458	0.455621	0.804302	0.29253	0.385062	0.139896	0.372736	0.161947	0.102834	0.0255535	0.110217	0.0966024	0.911492	0.916987	0.967787	0.0396716	0.0291928	0.0882306	0.0529888	0.0416024	0.934213
Group3_2M7	0.075079	0.668218	0.406915	0.362675	0.215556	0.608195	0.177873	0.663046	0.871104	0.872566	0.908452	0.841054	0.882973	0.791782	0.723562	0.862938	0.653163	0.506438	0.884117	0.865649	0.912358	0.827866	0.131845	0.918959	0.835112	0.79316	0.0725717	0.748833	0.388915	0.85326	0.218879	0.567039	0.403274	0.325314	0.201065	0.247558	0.0270392	0.0618407	0.0861308	0.865901	0.909636	0.985968	0.0308562	0.0258972	0.129833	0.0944659	0.0708673	0.941662
Group3_4M58	0.0354605	0.190467	0.257751	0.103244	0.120507	0.433488	0.417855	0.0454128	0.883932	0.931393	0.930531	0.781153	0.930848	0.448878	0.79148	0.378063	0.67161	0.669889	0.948521	0.928692	0.898085	0.797372	0.763133	0.912861	0.377807	0.636445	0.791056	0.491994	0.167995	0.143255	0.147785	0.132771	0.136477	0.112272	0.123607	0.0963451	0.0193796	0.08053	0.0685773	0.881283	0.894946	0.989071	0.0317139	0.00314205	0.0630543	0.0106866	0.0329619	0.943907
Group4_ICGC_MB2	0.847733	0.864117	0.79353	0.839708	0.784327	0.821554	0.767407	0.598597	0.61816	0.311244	0.173619	0.201851	0.207925	0.198274	0.172759	0.184517	0.202692	0.137334	0.308378	0.249156	0.0474662	0.202696	0.131437	0.0557214	0.174943	0.062177	0.0530947	0.127415	0.863463	0.821602	0.860323	0.669104	0.681278	0.441479	0.73741	0.702289	0.0266257	0.0811638	0.0850396	0.888563	0.899737	0.967401	0.0259963	0.0137507	0.127243	0.0242456	0.0294155	0.949497
Group4_ICGC_MB6	0.924708	0.910401	0.832271	0.785722	0.835024	0.747716	0.768641	0.67247	0.652837	0.251751	0.733496	0.333226	0.204966	0.162632	0.127145	0.140372	0.166899	0.145113	0.264063	0.55879	0.0460598	0.285194	0.22335	0.0378644	0.170323	0.239529	0.0553457	0.114534	0.870522	0.837024	0.863141	0.84793	0.938011	0.597039	0.897677	0.835191	0.0259577	0.0873722	0.0746364	0.870274	0.717796	0.96789	0.0413329	0.0244163	0.0632705	0.0804108	0.0393622	0.941936
Group4_ICGC_MB7	0.901332	0.902544	0.891012	0.809552	0.734176	0.828871	0.807297	0.774571	0.280422	0.22127	0.0736716	0.133915	0.178569	0.160548	0.117222	0.0821985	0.130388	0.0910802	0.214769	0.150714	0.0541216	0.121501	0.0756541	0.0350165	0.0753182	0.035833	0.059989	0.099105	0.883256	0.847731	0.808961	0.82731	0.849932	0.840518	0.851684	0.747379	0.0222245	0.0538634	0.0666042	0.858747	0.912361	0.977074	0.0191919	0.0193833	0.0912105	0.0192196	0.0277086	0.93054
Group4_ICGC_MB8	0.873994	0.863218	0.858771	0.848668	0.781704	0.897982	0.780789	0.770548	0.362909	0.179377	0.0562812	0.152384	0.119442	0.139538	0.0962343	0.0777366	0.0840614	0.0619742	0.182301	0.20809	0.0437698	0.109575	0.0444964	0.0232732	0.101319	0.0428652	0.0486617	0.0681762	0.845991	0.834433	0.888038	0.706884	0.93143	0.673282	0.595188	0.711119	0.0142024	0.0695521	0.0692571	0.878255	0.908941	0.967092	0.0148247	0.01796	0.0493117	0.00923085	0.0157481	0.960141
Group4_ICGC_MB15	0.940458	0.897214	0.876448	0.884588	0.850619	0.874669	0.888638	0.742831	0.284534	0.182402	0.090991	0.194754	0.201735	0.174901	0.119155	0.0758649	0.127855	0.0975546	0.255376	0.181638	0.0650574	0.116226	0.0413668	0.0291689	0.121745	0.0437639	0.0577574	0.0960296	0.891188	0.85216	0.878114	0.65575	0.935642	0.885859	0.854843	0.639221	0.0451528	0.0931364	0.0653489	0.896781	0.88011	0.970675	0.0309799	0.0283083	0.139904	0.0740744	0.0190869	0.943975
Group4_ICGC_MB19	0.967085	0.891232	0.82831	0.789118	0.865553	0.870384	0.844124	0.719532	0.747164	0.210661	0.13117	0.430473	0.486693	0.234293	0.164888	0.479253	0.073685	0.0733398	0.488656	0.166484	0.0990674	0.734606	0.13851	0.0333642	0.351345	0.0545561	0.0608837	0.0878601	0.86248	0.831446	0.890043	0.761857	0.664514	0.759335	0.930431	0.827973	0.0213065	0.0719773	0.083931	0.913154	0.911461	0.969192	0.0152886	0.0165495	0.0675172	0.0103782	0.0173882	0.936051
Group4_ICGC_MB24	0.909268	0.911115	0.898188	0.848545	0.91841	0.861989	0.835051	0.734005	0.277996	0.222657	0.106028	0.18482	0.196832	0.167952	0.147591	0.0925249	0.138364	0.103915	0.291844	0.0823303	0.0417038	0.13542	0.0676873	0.0397804	0.0861388	0.0452626	0.0888014	0.0915107	0.888491	0.871025	0.841362	0.901197	0.924815	0.884146	0.91929	0.497797	0.0370158	0.0569602	0.0741728	0.887435	0.885585	0.977926	0.0284647	0.0238854	0.0741837	0.0296435	0.0248476	0.922738
Group4_ICGC_MB26	0.967627	0.906729	0.670291	0.824919	0.821035	0.752989	0.721261	0.72642	0.353993	0.242352	0.0445412	0.159343	0.730887	0.1888	0.111714	0.0810678	0.148192	0.163396	0.774029	0.199742	0.107127	0.245011	0.529725	0.0265759	0.202499	0.137087	0.195586	0.111305	0.849482	0.871294	0.74935	0.596924	0.130353	0.622372	0.53253	0.398738	0.0229511	0.0706145	0.0618813	0.714383	0.901857	0.969216	0.0135709	0.0184292	0.0442393	0.0212472	0.0229614	0.945795
Group4_ICGC_MB27	0.731976	0.916928	0.717588	0.764623	0.826106	0.582603	0.674215	0.600728	0.202933	0.279295	0.253168	0.12599	0.340028	0.18624	0.107364	0.094906	0.234279	0.166401	0.51242	0.335464	0.0768023	0.182248	0.598754	0.0392403	0.18766	0.255917	0.143249	0.133473	0.860359	0.839501	0.69842	0.548778	0.452298	0.601709	0.571655	0.597332	0.0247963	0.0582285	0.0914316	0.714951	0.925857	0.967286	0.0246711	0.0156023	0.0695964	0.0274757	0.0355222	0.961359
Group4_ICGC_MB32	0.902877	0.794066	0.545596	0.748623	0.680801	0.655991	0.316433	0.634582	0.862297	0.833216	0.278527	0.521861	0.296259	0.368721	0.286801	0.273781	0.237218	0.198534	0.395257	0.376974	0.0438768	0.325672	0.180888	0.0652389	0.286888	0.157054	0.0668591	0.150393	0.849432	0.508637	0.529221	0.354967	0.512604	0.419177	0.34465	0.784357	0.0366613	0.0864935	0.0755359	0.90947	0.858227	0.977408	0.0237803	0.0151247	0.0615475	0.0280626	0.0231896	0.943686
Group4_ICGC_MB38	0.911148	0.911595	0.852811	0.747614	0.835514	0.738878	0.748868	0.729777	0.296937	0.254105	0.642867	0.319065	0.277144	0.189767	0.312879	0.371764	0.193192	0.115559	0.476771	0.507877	0.06857	0.312036	0.379949	0.0785383	0.351973	0.110846	0.0674687	0.116835	0.87658	0.678029	0.806966	0.881447	0.879289	0.556822	0.841669	0.500181	0.036942	0.075356	0.063142	0.879823	0.903471	0.968268	0.0269129	0.0233545	0.0645373	0.0364448	0.00730009	0.944964
Group4_ICGC_MB40	0.848145	0.909657	0.845047	0.687909	0.781515	0.760785	0.760844	0.730491	0.233201	0.22529	0.574571	0.219446	0.168298	0.150172	0.314815	0.258651	0.140652	0.121456	0.294544	0.128884	0.0479495	0.204154	0.126209	0.030644	0.183678	0.0447181	0.266972	0.116317	0.77885	0.839052	0.684442	0.848597	0.909016	0.552039	0.747899	0.636181	0.0299272	0.0641039	0.068781	0.875626	0.882234	0.965901	0.02882	0.0149993	0.0750494	0.0283332	0.0175909	0.949281
Group4_ICGC_MB49	0.758075	0.88052	0.873521	0.839406	0.751783	0.856734	0.668026	0.683046	0.247408	0.181031	0.0619845	0.158341	0.115981	0.123852	0.123393	0.0868928	0.0761124	0.0694832	0.159956	0.252121	0.057773	0.237628	0.0566145	0.0187327	0.113069	0.0411525	0.055062	0.0731082	0.805883	0.785565	0.663609	0.676629	0.832852	0.647317	0.745356	0.847137	0.0238348	0.0676072	0.063606	0.875973	0.883498	0.986656	0.0207078	0.0189711	0.168358	0.0428904	0.0214411	0.944952
Group4_ICGC_MB51	0.903295	0.900312	0.868483	0.793083	0.814025	0.788291	0.759473	0.681755	0.260392	0.257122	0.209403	0.179068	0.152013	0.181184	0.312249	0.123429	0.137246	0.122062	0.396064	0.300095	0.0706362	0.208341	0.130544	0.0409388	0.158498	0.0387309	0.0602276	0.139171	0.853206	0.852801	0.841857	0.73371	0.903242	0.628103	0.897262	0.706953	0.0255442	0.096226	0.0547123	0.903743	0.922737	0.977231	0.0441938	0.0117149	0.0664115	0.0237155	0.0196647	0.931158
Group4_ICGC_MB64	0.8986	0.9348	0.867442	0.827756	0.872432	0.90103	0.871148	0.82494	0.345985	0.22121	0.276622	0.169055	0.187856	0.235083	0.173697	0.12832	0.174145	0.126278	0.537138	0.291931	0.0862339	0.18011	0.160182	0.0625704	0.128702	0.1159	0.0936126	0.107667	0.862872	0.847691	0.868616	0.862064	0.93839	0.845453	0.880495	0.846242	0.206295	0.0933006	0.0695733	0.855211	0.892284	0.968826	0.0316293	0.0184893	0.573022	0.0363727	0.0402209	0.946712
Group4_ICGC_MB65	0.92269	0.850643	0.825603	0.679749	0.73705	0.668433	0.738148	0.759035	0.315887	0.388895	0.427098	0.328794	0.180928	0.224096	0.264481	0.126558	0.163369	0.122714	0.364588	0.106573	0.0915428	0.180465	0.164126	0.0603181	0.347575	0.0736874	0.17244	0.110685	0.843225	0.865973	0.668907	0.856977	0.91273	0.521137	0.80637	0.849165	0.036183	0.0774527	0.0810118	0.858317	0.903198	0.97085	0.0286265	0.0228921	0.114179	0.0217286	0.0227333	0.94301
Group4_ICGC_MB83	0.899667	0.90072	0.904099	0.840815	0.875618	0.88252	0.746724	0.749263	0.434109	0.271567	0.191432	0.173875	0.206743	0.233785	0.158197	0.264863	0.20964	0.148725	0.216406	0.228541	0.0674186	0.407406	0.0937661	0.0662744	0.240075	0.035098	0.0792454	0.150216	0.856366	0.860343	0.891972	0.883604	0.918001	0.907503	0.876136	0.638647	0.0320266	0.0648518	0.0687916	0.920606	0.915292	0.961863	0.025391	0.0118376	0.170152	0.0310998	0.01503	0.954836
Group4_ICGC_MB84	0.936533	0.88825	0.872468	0.824264	0.771361	0.701113	0.774866	0.687792	0.520191	0.277161	0.532359	0.268946	0.224644	0.217889	0.255898	0.185017	0.164429	0.125182	0.374199	0.700144	0.0515136	0.284125	0.126805	0.0576801	0.212307	0.46976	0.0668587	0.141505	0.817613	0.850741	0.78634	0.570917	0.740751	0.43184	0.896209	0.665631	0.0236319	0.086955	0.0794364	0.888779	0.903854	0.97247	0.032616	0.0115749	0.107888	0.051562	0.0209819	0.928117
Group4_ICGC_MB85	0.965175	0.902386	0.835558	0.650573	0.760106	0.672072	0.8342	0.758666	0.215766	0.28134	0.262059	0.140092	0.178224	0.129862	0.120637	0.13009	0.0993206	0.0802695	0.195937	0.289786	0.0355607	0.138773	0.426562	0.0345903	0.186357	0.0675371	0.075211	0.0921791	0.86588	0.85393	0.796327	0.658545	0.503362	0.672654	0.625973	0.734532	0.0296371	0.0712017	0.0861527	0.817791	0.912975	0.982054	0.0109183	0.0206554	0.0421878	0.023309	0.00971665	0.946018
Group4_ICGC_MB86	0.899007	0.896448	0.857843	0.832398	0.73052	0.868711	0.791401	0.758543	0.220548	0.236388	0.421048	0.236745	0.213593	0.17638	0.244889	0.111484	0.131311	0.107754	0.306874	0.407062	0.0362648	0.15857	0.278751	0.0460798	0.0926264	0.147191	0.0595492	0.143573	0.869202	0.853177	0.879269	0.777184	0.896696	0.604531	0.8983	0.549398	0.0666164	0.0889141	0.0723423	0.885365	0.895379	0.967259	0.0259032	0.0111014	0.0438668	0.0267583	0.0235921	0.947388
Group4_ICGC_MB91	0.91569	0.898299	0.843893	0.881432	0.80555	0.832438	0.754906	0.721626	0.436482	0.301721	0.155072	0.367797	0.169311	0.1952	0.159126	0.161769	0.205338	0.0996451	0.41501	0.460601	0.0434012	0.242751	0.121518	0.0517088	0.106533	0.28974	0.0741581	0.108898	0.879093	0.872238	0.860777	0.539901	0.528596	0.679062	0.929129	0.79938	0.022716	0.0846002	0.0734283	0.892233	0.904736	0.98003	0.0197376	0.0179471	0.0553021	0.0196351	0.0135529	0.956425
Group4_ICGC_MB92	0.938673	0.901554	0.86657	0.785415	0.843198	0.759319	0.750878	0.744883	0.299692	0.399641	0.658812	0.162081	0.210219	0.216779	0.0987607	0.241725	0.232652	0.108566	0.288808	0.469481	0.0434764	0.143325	0.319841	0.0714126	0.222522	0.0746647	0.0606814	0.111702	0.862786	0.854758	0.816031	0.53697	0.355139	0.647201	0.315827	0.682957	0.026808	0.0775218	0.0812434	0.837561	0.91422	0.966288	0.0235917	0.0244687	0.045734	0.0310827	0.0139497	0.945219
Group4_ICGC_MB94	0.961037	0.91936	0.878959	0.869955	0.843128	0.795509	0.898603	0.790393	0.249812	0.200678	0.457615	0.340701	0.0816167	0.144677	0.130808	0.124967	0.0801201	0.0864416	0.140961	0.597873	0.060149	0.424966	0.61776	0.119127	0.0615697	0.195386	0.0559087	0.0679096	0.917859	0.88112	0.934237	0.877603	0.957374	0.725207	0.914485	0.603971	0.0260195	0.0140182	0.0719545	0.888843	0.899056	0.967837	0.0220163	0.0099642	0.343339	0.232289	0.0237759	0.95502
Group4_ICGC_MB99	0.571161	0.892471	0.846093	0.764919	0.74142	0.852199	0.569605	0.638936	0.406401	0.149429	0.0429635	0.165051	0.174238	0.101559	0.0678382	0.0795835	0.070973	0.0991694	0.0539706	0.127736	0.0529196	0.118133	0.0501046	0.0282295	0.266176	0.0226932	0.0679618	0.0805363	0.711772	0.848092	0.870195	0.612977	0.786515	0.338293	0.31511	0.551609	0.0252025	0.0760425	0.056272	0.847035	0.897067	0.969533	0.0172892	0.0230686	0.0494475	0.0244999	0.0233924	0.934235
Group4_ICGC_MB108	0.958717	0.876058	0.795186	0.824949	0.739599	0.8342	0.827905	0.720961	0.398396	0.183696	0.0733576	0.285941	0.338882	0.125311	0.114157	0.261731	0.107868	0.0662627	0.256325	0.0971683	0.0555891	0.190224	0.370862	0.025017	0.211636	0.0687594	0.0848262	0.0862256	0.878723	0.851229	0.818897	0.599012	0.787056	0.707497	0.822046	0.825968	0.021754	0.0566209	0.0512816	0.896473	0.902247	0.979965	0.0099557	0.00575076	0.0519642	0.0142339	0.0109707	0.948256
Group4_ICGC_MB110	0.947211	0.856334	0.814984	0.811931	0.834491	0.690813	0.738205	0.658726	0.243752	0.182628	0.107727	0.257707	0.0946508	0.13634	0.365991	0.138504	0.235324	0.071558	0.264942	0.306021	0.0537018	0.328221	0.393883	0.024823	0.0916554	0.271256	0.0515989	0.0837181	0.871234	0.831906	0.878993	0.790541	0.865121	0.61651	0.880755	0.179977	0.0216751	0.0460091	0.0468203	0.881374	0.924143	0.972817	0.0197529	0.00909825	0.0482372	0.0335008	0.0246603	0.961156
Group4_ICGC_MB114	0.900234	0.906712	0.795521	0.863663	0.780556	0.809102	0.508764	0.691219	0.282277	0.191714	0.0670936	0.120788	0.210475	0.164341	0.139542	0.0782445	0.0772314	0.0716464	0.195935	0.41617	0.0577287	0.157375	0.108416	0.0152597	0.112789	0.0580923	0.050086	0.0919888	0.823683	0.834847	0.781326	0.703048	0.910736	0.459017	0.434542	0.794775	0.0143251	0.030447	0.0656192	0.881605	0.90599	0.980048	0.0158826	0.00410808	0.217474	0.0118351	0.0175936	0.94227
Group4_ICGC_MB115	0.957757	0.928616	0.859169	0.841288	0.820458	0.866315	0.895742	0.804516	0.221353	0.175368	0.0436789	0.12253	0.110832	0.133326	0.0966371	0.0604627	0.0839065	0.123612	0.215651	0.253176	0.0427221	0.109955	0.0360608	0.0201896	0.0468323	0.025035	0.0511843	0.092911	0.875039	0.849305	0.885544	0.895907	0.954484	0.877911	0.932013	0.558871	0.0183609	0.0681957	0.0537966	0.882326	0.894974	0.964503	0.021041	0.00859729	0.0500994	0.011518	0.0247502	0.952996
Group4_ICGC_MB118	0.897194	0.88453	0.857306	0.825151	0.863861	0.841433	0.771396	0.796022	0.433088	0.41176	0.457672	0.254559	0.595186	0.30356	0.170161	0.20745	0.490674	0.129455	0.46058	0.285645	0.171986	0.261686	0.555222	0.0535271	0.12845	0.0628844	0.113762	0.101135	0.885152	0.834918	0.895083	0.537395	0.632141	0.871915	0.869576	0.618958	0.0592205	0.117435	0.0819228	0.909386	0.922472	0.974324	0.0354749	0.00687617	0.0582415	0.0311711	0.0283789	0.942611
Group4_ICGC_MB119	0.943762	0.905161	0.791045	0.724928	0.769189	0.840393	0.768609	0.794631	0.386319	0.277795	0.273677	0.283186	0.311734	0.177499	0.119183	0.158062	0.219503	0.13664	0.472699	0.158614	0.120359	0.376763	0.372653	0.0583306	0.198975	0.0837843	0.133569	0.116858	0.835848	0.859814	0.771226	0.843197	0.831075	0.736228	0.700821	0.632937	0.0225181	0.0648061	0.0759099	0.922473	0.914421	0.981991	0.0166107	0.00347631	0.0761277	0.0230719	0.0193653	0.951492
Group4_ICGC_MB121	0.890298	0.89039	0.861168	0.855134	0.842046	0.883215	0.831021	0.783281	0.21349	0.225743	0.10483	0.175538	0.124842	0.156426	0.137251	0.0995014	0.140977	0.0879276	0.280769	0.318159	0.0658367	0.112466	0.0965058	0.021892	0.103433	0.0556916	0.0646773	0.0995305	0.867134	0.854909	0.868931	0.814932	0.884676	0.82461	0.918601	0.60225	0.0314136	0.0752835	0.0884387	0.921454	0.960497	0.985668	0.0279453	0.0144618	0.206642	0.0267604	0.027567	0.952277
Group4_ICGC_MB129	0.962767	0.933643	0.784445	0.719283	0.815146	0.754376	0.749808	0.759965	0.360588	0.43909	0.0432826	0.283529	0.0871588	0.120675	0.0867184	0.0663394	0.0884034	0.0973348	0.170232	0.373954	0.0904798	0.331166	0.15877	0.0269031	0.306291	0.0735391	0.0597612	0.0818008	0.85502	0.675086	0.810737	0.618196	0.786666	0.461157	0.353948	0.257976	0.0145794	0.0461094	0.0820059	0.900456	0.929265	0.969862	0.0170961	0.0129894	0.0761333	0.0356525	0.0245729	0.958125
Group4_ICGC_MB133	0.946536	0.908846	0.870406	0.867456	0.776003	0.867935	0.905386	0.824845	0.283446	0.234674	0.152043	0.291438	0.285267	0.142052	0.140512	0.168982	0.0909316	0.077564	0.313637	0.409483	0.0867233	0.133232	0.333444	0.0336412	0.13239	0.0874511	0.0680176	0.104172	0.887773	0.860043	0.826865	0.599591	0.903372	0.796002	0.880822	0.858475	0.0726118	0.050521	0.0792007	0.877072	0.901135	0.974638	0.0320339	0.026396	0.0872009	0.0326947	0.0293643	0.938029
Group4_ICGC_MB138	0.903246	0.907459	0.845561	0.727464	0.808164	0.750405	0.676772	0.705917	0.23106	0.318816	0.764642	0.328563	0.139601	0.219139	0.445398	0.181594	0.176676	0.203706	0.425917	0.694567	0.101879	0.523174	0.290788	0.0910045	0.204994	0.444066	0.0729306	0.120499	0.868153	0.826414	0.888806	0.670736	0.899129	0.499703	0.841282	0.669885	0.0386426	0.090253	0.0927026	0.904198	0.92794	0.982184	0.055517	0.0214626	0.0875966	0.052262	0.0329742	0.942459
Group4_1M2	0.937866	0.902197	0.805871	0.805686	0.726784	0.723288	0.544352	0.647102	0.273238	0.307347	0.0765338	0.166208	0.223277	0.178997	0.10478	0.0984211	0.142651	0.100847	0.464357	0.341373	0.0666597	0.197359	0.129504	0.0335198	0.163722	0.0783816	0.0704429	0.0944355	0.826993	0.766821	0.812559	0.631874	0.894492	0.663953	0.775912	0.337088	0.0271743	0.0650092	0.0779558	0.793714	0.921504	0.976148	0.0343082	0.0320484	0.087505	0.0259495	0.0168592	0.944298
Group4_1M24	0.928716	0.876827	0.758303	0.717811	0.602212	0.714949	0.644734	0.571622	0.521666	0.348809	0.603961	0.221185	0.250333	0.197054	0.259496	0.215384	0.216014	0.142087	0.53741	0.293986	0.0728162	0.409665	0.738868	0.135643	0.209996	0.149155	0.0640037	0.0917608	0.568734	0.438478	0.843139	0.867567	0.860176	0.446236	0.588378	0.816959	0.0310778	0.0825829	0.06104	0.833325	0.835968	0.965099	0.0369443	0.0226904	0.0757949	0.0199887	0.028124	0.940183
Group4_1M17	0.949333	0.916093	0.87409	0.856579	0.822424	0.797055	0.839964	0.765721	0.200972	0.228448	0.133078	0.11276	0.228472	0.148244	0.148648	0.0803506	0.101045	0.0894548	0.341474	0.188403	0.0759224	0.110826	0.0971202	0.0353089	0.0473733	0.0470808	0.0620118	0.078638	0.879497	0.84594	0.818886	0.875147	0.924768	0.866035	0.924793	0.802659	0.0301965	0.0675618	0.0890785	0.860958	0.873471	0.979578	0.0207024	0.0260426	0.0977552	0.0453072	0.0418479	0.963208
Group4_1M25	0.923772	0.911765	0.825087	0.872192	0.808529	0.856469	0.705615	0.753852	0.428921	0.27113	0.13184	0.160173	0.15691	0.233234	0.171669	0.278903	0.172638	0.0985427	0.262423	0.702012	0.0919011	0.266663	0.112101	0.0446354	0.129039	0.106316	0.0627389	0.0951506	0.869358	0.826788	0.874985	0.855384	0.631755	0.704507	0.806301	0.801752	0.0304218	0.0821785	0.0900577	0.895969	0.907108	0.984072	0.0428788	0.0186273	0.117082	0.0364397	0.0347006	0.93609
